# Supplementary material for: Emerging Roles of Ephexins in Physiology and Disease
Source: Cells. 2019 Jan 24;8(2):87. doi: 10.3390/cells8020087 (PMC6406967; doi:10.3390/cells8020087)
Supplement: Supplementary file 1 [file cells-08-00087-s001.zip]

Archive with 1 entries (1 files):
- cells-425058-supplementary.xlsx
