# Supplementary material for: Emerging Roles of Ephexins in Physiology and Disease
Source: Cells. 2019 Jan 24;8(2):87. doi: 10.3390/cells8020087 (PMC6406967; doi:10.3390/cells8020087)
Supplement: Supplementary file 1 [file cells-08-00087-s001.zip › cells-425058-supplementary.xlsx]

## Sheet: Summary
Molecule	Experiment	Assay	Model	Expressed protein	Vector	Origin	Antibodies and reagents	Reference
Ephexin1	Expression of Ephexin1 in rat brain	Western blot	rat brain	Ephexin1	-	rat	anti-EphexinC (labmade)	1
							anti-EphexinSH3 (labmade)
	Interaction between EphA4 and Ephexin1	Co-immunoprecipitation (Co-IP)	293T	Ephexin1	undescribed	mouse	anti-EphexinN (labmade)
				EphA4	undescribed	mouse	anti-EphA4 (labmade)
				EphA4-KD (kinase dead)	undescribed	mouse	anti-P-EphA (labmade)
				Flag-Ephexin-DH-PH-SH3	undescribed	mouse	anti-Flag (undescribed)
				Flag-Ephexin-DH-PH	undescribed	mouse
				Flag-Ephexin-SH3	undescribed	mouse
	GEF activity of Ephexin1	Active Rho GTPases pull-down assay	E18 cortical neurons	GST-PBD	pGEX-PBD (Rho binding domain of rhotekin)	undescribed	-
				GST-RBD	pGEX-RBD (p21 binding domain of Pak)	undescribed	-
				Rac1	-	rat	anti-Rac1 (Transduction Laboratories)
				Cdc42	-	rat	anti-Cdc42 (Transduction Laboratories)
				RhoA	-	rat	anti-RhoA (Santa Cruz)
	Ephexin1-dependent growth cone collapse	Growth cone collapse assay	Ephexin1-/- mouse RGC	-	-	-	-	2
	Expression of Ephexin in chicken embryo	-	chicken embryo	Ephexin	-	chicken	anti-chicken ephexin (labmade)
	Phosphorylation of Ephexin1 tyrosine87 by Src	in vitro kinase assay	-	GST-Ephexin1	pGEX-3X-Ephexin1	mouse	-
				GST-Ephexin1-Y87F	pGEX-3X-Ephexin1-Y87F	mouse	-
	EphrinA1-induced phosphorylation of Ephexin tyrosine87	Western blot	E16/E18 mosue neuron	Ephexin1	-	mouse	anti-pY87-ephexin (labmade)
	Ephexin1 tyrosine87 phosphorylation-dependent grwoth cone collapse	Growth cone collapse assay	mouse RGC	-	-	-
	Effect of tyrosine phosphorylation on the interaction between EphA4 and Ephexin1	Co-IP	293T	Ephexin1	undescribed	mouse	anti-Ephexin (undescribed)
				Ephexin-Y87F	undescribed	mouse	anti-EphA4 (undescribed)
	Effect of Ephexin1 tyrosine phosphorylation on motor neuron localization	Immunohistochemistry	chicken embryo	c-Ephexin	undescribed	chicken	-
				c-Ephexin-Y17F	undescribed	chicken	-
	Autoinhibtion of N-terminus of Ngef	in vitro GEF assay	-	Ngef-His	pET-21a-Ngef-His	human	-	3
			-	NgefΔ166-His	pET-21a-Ngefd166	human	-
			-	NgefΔ185-His	pET-21a-Ngefd185	human	-
			-	NgefY179E-His	pET-21a-NgefY179E	human	-
	Identification of phosphorylation site in Ngef by Src	in vitro kinase assay	-	Ngef(Δ166+Y179E)-His	pET-21a-Ngef(d166+Y179E)	human	-
			-	Ngef(Δ166+Y182E)-His	pET-21a-Ngef(d166+Y182E)	human	-
	Tyrosine179 phosphorylation relieves autoinhibition of Ngef	activated GEF pull-down assay	COS-7	GST-RhoA (G17A)	undescribed	undescribed	-
				GST-Rac1 (G15A)	undescribed	undescribed	-
				GST-Cdc42 (G15A)	undescribed	undescribed	-
		Active Rho GTPases pull-down assay		GST-RBD of Pak	undescribed	undescribed	-
				GST-RBD of Rhotekin	undescribed	undescribed	-
				HA-NgefΔ166	pCIG2-Ngefd166	human	anti-HA (Covance)
				HA-Ngef(Δ166+Y179E)	pCIG2-Ngef(d166+Y179E)	human	anti-HA (Covance)
Ephexin2	Identification of WGEF from a mouse liver cDNA library, based on sequence information	-	mouse cDNA library	-	-	-	-	4
	WGEF GEF activity identification : main target is RhoA	Pull-down assay	293T	WGEF-mycHisA	pcDNA3-1(+)-WGEF-mycHisA	mouse	RhoA/Rac1/Cdc42 Activation Assay Kit (Upstate)
	Effects of WGEF on the reorganization of actin cytoskeleton	Immunofluorescence	HeLa	FLAG-WGEF	pcDNA3-1(+)+FLAG+WGEF	mouse	anti-FLAG (SIGMA)
							FITC conjugated anti-mouse (Roche)
							rhodamine-phalloidin (Sigma)
	Isolation of WGEF as a gene preferentially expressed in the developing Xenopus notochord	Affymetrix microarray system	Xenopus laevis embryo	-	-	-	-	5
	WGEF GEF activity identification : activates RhoA	Pull-down assay	HEK293T	Flag-hWGEF	pCS2+flag-hWGEF	human	anti-FlagM2 (Fg; Sigma)
			HEK293T	Flag-XWGEF	pCS2+flag-XWGEF	Xenopus
			HEK293T	Flag-hWGEF△N	pCS2+flag-hWGEF△N	human
			HEK293T	Flag-hWGEF△GEF	pCS2+flag-hWGEF△GEF	human
			HEK293T	Flag-ephexin	pGL3+flag-rat-ephexin	Rat
			undescribed	GST-RBD	undescribed	undescribed	anti-RhoA(26A4) (Santa Cruz)
			undescribed	GST-PBD	undescribed	undescribed	anti-Rac-1 (BD Biosciences)
							anti-Cdc42mAb (BD Biosciences)
Ephexin3	Specificity of the Guanine Nucleotide Exchange activity of Tim : Tim is specific for RhoA, Rho and RhoC	Fluorescence-based guanine nucleotie exchange assay	E-coli strain Rosetta (DE3)	hTim	pET-21a-hTim	human	-	6
	Tim is auto-inhibited by its N terminus and that deletion of the first 22 residues of Tim relieves this auto-inhibition	Fluorescence-based guanine nucleotie exchange assay	E-coli strain Rosetta (DE3)	HA-hTim	pET-21a-hTim	human	-
				HA- hTim(△22)	pET-21a-hTim(△22)	human
		Secondary focus formation assay	NIH3T3	HA-hTim	pcDNA3-1 Hygro-hTim	human	anti-HA (Covance)
				HA- hTim(△22)	pcDNA3-1 Hygro-hTim(△22)	human
Ephexin4	GEF activity identification : RhoG	Pull-down assay	HEK293T	Ephexin4-Flag	Ephexin4 in pCXN2-Flag	human	anti-Flag (M2) (R&D system)	7
			E-coli	GST-RhoG	undescribed	undescribed
				GST-Rac1	undescribed	undescribed
				GST-Cdc42	undescribed	undescribed
				GST-RhoA	undescribed	undescribed
	The SH3 domain impedes RhoG access, which is disrupted by Elmo1	Co-IP	293T	Ephexin4N20F-GFP	pEBB-Ephexin4N20F-GFP	mouse	Anti-GFP (Santa Cruz)	8
				Elmo1C-term-GFP	pEBB-Elmo1C-term-GFP	mouse
				GST-Ephexin4 SH3	pEBG-Ephexin4 SH3	mouse	Anti-GST (Santa Cruz)
Epehxin5	Expression pattern of Ephexin5 in mouse brain	in situ hybridization	P12 mouse hippocampus	Ephexin5	-	mouse	-	9
				EphB2	-	mouse	-
	Interaction between EphB2 and Ephexin5	Co-IP	293T	Myc-Ephexin5	pEF1-Myc-HisA/Ephexin5	mouse	anti-Myc (Abcam)
				Flag-EphB2	undescribed	undescribed	anti-FLAG (Sigma-Aldrich)
	Interaction between EphB2 and Ephexin5 at endogenous level	Co-IP	E16 mouse hippocampal neuron	Ephexin5	-	mouse	anti-N-terminal-Ephexin5 (labmade)
				EphB2	-	mouse	anti-EphB2 (Santa Cruz Biotechnology)
	RhoA-specific GEF activity of Ephexin5	Active Rho GTPases pull-down assay	293T	Myc-Ephexin5	pEF1-Myc-HisA/Ephexin5	mouse	anti-Myc (Abcam)
				Myc-Ephexin5-LQR	PEF1-Myc-HisA/Ephexin5-LQR	mouse	anti-Myc (Abcam)
				RhoA	-	human	anti-RhoA (Santa Cruz Biotechnology)
				Rac1	-	human	anti-Rac1 (Millipore)
				Cdc42	-	human	anti-Cdc42 (Millipore)
	Increased excitatory synapse formation in Ephexin5 knockout mouse neuron		Ephexin5-/- C57/B6 hippocampal neuron	-	-	-	-
	EphB2 promotes Ephexin5 tyrosine361 phosphorylation	Western blot	293T	Myc-Ephexin5	pEF1-Myc-HisA/Ephexin5	mouse	anti-Myc (Abcam)
				Myc-Ephexin5-Y361F	pEF1-Myc-HisA/Ephexin5-Y361F	mouse	anti-panphosphotyrosine 4G10 (Millipore)
							anti-pY361 (labmade)
	Interaction between Ube3A and Ephexin5	Co-IP	293T	Myc-Ephexin5	pEF1-Myc-HisA/Ephexin5	mouse	anti-Myc (Abcam)
				HA-Ube3A	undescribed	undescribed	anti-HA (Santa Cruz Biotechnology)
				HA-dnUbe3A (dominant negative)	undescribed	undescribed	anti-HA (Santa Cruz Biotechnology)
	Loss of Ube3A increases Ephexin5 level	Western blot	Ube3Am-/p+ mouse brain	Ube3A	-	mouse	anti-Ube3A (Biomol International)
				Ephexin5	-	mouse	anti-N-terminal-Ephexin5 (labmade)
							anti-ubiquitin (Biomol International)

## Sheet: References
Number	References
1	Shamah, S.M.; Lin, M.Z.; Goldberg, J.L.; Estrach, S.; Sahin, M.; Hu, L.; Bazalakova, M.; Neve, R.L.; Corfas, G.; Debant, A., et al. Epha receptors regulate growth cone dynamics through the novel guanine nucleotide exchange factor ephexin. Cell 2001, 105, 233-244.
2	Sahin, M.; Greer, P.L.; Lin, M.Z.; Poucher, H.; Eberhart, J.; Schmidt, S.; Wright, T.M.; Shamah, S.M.; O'Connell, S.; Cowan, C.W., et al. Eph-dependent tyrosine phosphorylation of ephexin1 modulates growth cone collapse. Neuron 2005, 46, 191-204.
3	Yohe, M.E.; Rossman, K.; Sondek, J. Role of the c-terminal sh3 domain and n-terminal tyrosine phosphorylation in regulation of tim and related dbl-family proteins. Biochemistry 2008, 47, 6827-6839.
4	Wang, Y.; Suzuki, H.; Yokoo, T.; Tada-Iida, K.; Kihara, R.; Miura, M.; Watanabe, K.; Sone, H.; Shimano, H.; Toyoshima, H., et al. Wgef is a novel rhogef expressed in intestine, liver, heart, and kidney. Biochem Biophys Res Commun 2004, 324, 1053-1058.
5	Tanegashima, K.; Zhao, H.; Dawid, I.B. Wgef activates rho in the wnt-pcp pathway and controls convergent extension in xenopus gastrulation. EMBO J 2008, 27, 606-617.
6	Yohe, M.E.; Rossman, K.L.; Gardner, O.S.; Karnoub, A.E.; Snyder, J.T.; Gershburg, S.; Graves, L.M.; Der, C.J.; Sondek, J. Auto-inhibition of the dbl family protein tim by an n-terminal helical motif. J Biol Chem 2007, 282, 13813-13823.
7	Hiramoto-Yamaki, N.; Takeuchi, S.; Ueda, S.; Harada, K.; Fujimoto, S.; Negishi, M.; Katoh, H. Ephexin4 and epha2 mediate cell migration through a rhog-dependent mechanism. J Cell Biol 2010, 190, 461-477.
8	Kim, K.; Lee, J.; Lee, S.A.; Moon, H.; Park, B.; Kim, D.; Joo, Y.E.; Park, D. Intermolecular steric inhibition of ephexin4 is relieved by elmo1. Sci Rep 2017, 7, 4404.
9	Margolis, S.S.; Salogiannis, J.; Lipton, D.M.; Mandel-Brehm, C.; Wills, Z.P.; Mardinly, A.R.; Hu, L.; Greer, P.L.; Bikoff, J.B.; Ho, H.Y., et al. Ephb-mediated degradation of the rhoa gef ephexin5 relieves a developmental brake on excitatory synapse formation. Cell 2010, 143, 442-455.
